# Supplementary material for: The Phenomenology of Specialization of Criminal Suspects
Source: PLoS One. 2013 May 15;8(5):e64703. doi: 10.1371/journal.pone.0064703 (PMC3654921; doi:10.1371/journal.pone.0064703)
Supplement: Table S1 — List of validated links in the FDR crime types network. The validation information is provided for each link and for each subset of suspects contributing to the validation of each link. (XLSX) [file pone.0064703.s004.xlsx]

## Sheet: Sheet1
List of links in the FDR network of crimes. The detail about all the subsets of suspects contributing to each validated link is provided.
Crime 1	Crime 2		Subsets of criminals contributing to the link. Each subset is represented here by the number "f" of different crimes that are common to all the suspects in the subset
302	323		13	23
302	396		11
302	862		22
302	1304		11
302	4007		2	3	4	5	6	7	8	10
303	308		4
303	310		7
303	312		4
303	406		4	7
304	5011		11
306	388		4
306	402		4	6	8
308	312		4
310	311		5	7
313	5012		5
315	394		3
315	399		3	7
315	3001		2	3	4	5	6	7	13	15
315	3005		3
315	9001		3
321	392		7
321	1301		4
323	4007		21
352	362		3	9
353	354		10
353	355		9
353	404		3
353	409		2	3	4	5	6	8	10	20
353	410		2	6
353	1604		16
354	358		16
354	364		3	6	7	8	9
354	409		2	3	4	5	6	7	8	9	10	11	14	15	21	25	29
354	410		2	3	6	7	12	16
354	877		9
355	357		2	3	4	5	6	7	8	9	10	11	12	13	15	16	17	20	22	24	27	29
355	365		6	7	10	11	17	18	26	35
355	367		8	9	10	13	35
355	368		16
355	377		6
355	1201		8
355	1706		14
356	358		15
356	366		3	4	5	6	7	8	9	10	11	12	13	14	15	16	17	18	19	20	21	22	23	24	25	28	29	30	31	46
356	376		3
356	386		15
356	402		2	3	4	5	6	7	8	10	11	16	23	24
356	403		10	16
356	404		16
356	405		22
356	406		2	3	4	5	6	7	8	9	10	11	12	13	14	15	16	17	18	19	20	21	22	23	24	25	29	30	35
356	408		4	5	6	7	8	9	10	13	15	18	20	22	24	25	29
356	412		7	9	12	14	16	18	19	20	24	29
356	501		6	8
356	711		17
356	1203		14	22
356	1707		16
356	4021		8	9	10	11	12	15	16	17	18	20	22	29	30
357	358		3	4	5	6	7	8	9	10	12	13	14	15	16	17	18	19	20	22	23	24	26	28
357	367		2	3	4	5	6	7	8	9	10	11	12	13	14	15	16	17	18	19	20	21	22	23	24	25	26	27	28	32	34	35	41
357	368		14	16	23	25	32
357	377		2	3	4	5	6	7	8	9	10	11	12	13	14	15	16	17	18	20	22	24	25	26	27	28	30
357	378		13
357	387		2	4	12	18
357	402		23	30
357	405		2	3	4	5	11	14	15	17	18	19	20	21	22	24	25	27	28	43
357	409		21
357	501		24
357	877		2	11	18
357	894		10	12
357	1201		2	3	4	5	6	7	8	9	10	12	17
357	1605		7
357	1701		7	20
357	1703		5	6	7	8	9	11	12	13	14	15	20	24	25
357	1704		16	29
357	1705		20	22	24	27	29	35
357	1706		5	7	8	9	10	11	13	14	17	20	29
357	1707		21	28
358	367		5	10	16	22	23	27
358	368		3	4	5	6	7	8	9	10	11	12	15	16	18	19	20	21	22	26	27	32	33
358	378		3	4	6	7	10	12	17
358	388		27
358	402		2	3	4	6	7	10
358	405		2	3	4	5	6	7	8	9	10	11	12	13	14	15	16	17	18	19	20	21	22	23	24	27	28	32	33
358	407		3	22
358	409		20	33
358	1707		7	19	22
362	364		3	4	5	6	7	8	9	10	11	12	14
362	366		3	4	5	6	7	8	9	10	11	12	13	15	21
362	406		4	5	6	7	8	10	11	13
362	408		17
362	409		5	9
362	411		4
362	412		2	3	4	5	7	8	10
362	628		8
362	631		3	6
362	634		2
362	711		2	3	4	5	6	9	13
362	4021		12
363	409		3	4	7
363	410		6	7
364	366		2	3	4	5	6	7	8	9	10	12	13	14
364	368		19
364	402		5
364	404		2
364	406		6	7	8	9	11	14	17
364	408		12
364	409		2	3	4	5	6	7	8	9	10	11	12	13	14	15	18
364	410		2	3	4	6	7	8	9	10
364	411		2	3	4	5	7	8
364	412		4	6	8	9
364	631		2	3	5	6
364	637		9
364	711		7
364	4021		12
365	367		2	3	4	5	6	7	9	10	18	23	35
365	368		32
365	407		29
365	638		6
366	368		7	8	9	10	11	14	15	16	18	23	29	30
366	376		8	12
366	382		4
366	386		3	4	5	6	7	8	9	10	11	12	13	14	15	16	17	18	19	23	24	31
366	401		7	8	9	10	11	14	15	16	18
366	402		2	3	4	5	6	7	8	9	10	11	12	13	14	15	16	17	18	19	20	21	22	23	24	26	28	29	31	32
366	403		6	7	8	9	10	11	12	13	15	16	18	19	20	22	23
366	404		3	4	5	6	7	8	9	10	11	12	13	14	15	16	18	19	20
366	405		15	16	26
366	406		2	3	4	5	6	7	8	9	10	11	12	13	14	15	16	17	18	19	20	21	22	23	24	25	26	27	28	29	30	31	32	33	34	36	37	43	45	50
366	408		3	4	5	6	7	8	9	10	11	12	13	14	15	16	17	18	19	20	21	22	23	24	25	26	27	28	33
366	411		4	6	8
366	412		2	3	4	5	6	7	8	9	10	11	12	13	14	15	16	17	18	19	20	21	22	23	24	26	27	28	29	30	32	33
366	501		7	8	11	15	16	19	20
366	624		3	5	9	14
366	628		3	4	5	6	7	8	9	10	11	12	13	14	16	17	28
366	633		6
366	711		5	7	8	9	10	15
366	859		14
366	1203		7	8	9	10	11	12	13	14	15	16	17	18	20	21	22	23	24	25	26
366	1707		5	9	10	13	15
366	4021		4	5	6	7	8	9	10	11	12	13	14	15	16	17	18	19	20	21	22	23	24	26	27	28	29	30	32	33	35
367	377		7	12	13	15
367	387		4	5	21
367	394		18
367	402		18	30
367	403		20
367	405		13	14	22
367	1605		4
367	1703		4	5	6	7	8	9	10	11	12	14	15	17	23	25	26	34
367	1705		10	11	12	19	26	29
367	1706		4	7	9	10	11	13	15	22	23	25	26	35
368	388		3	4	5	6	7	14	18
368	401		15
368	402		2	3	4	5	6	7	8	9	10	11	14	15	16	17	18	19	20	22	24	26
368	403		17	19
368	405		2	3	4	5	6	7	8	9	10	11	12	13	14	15	16	17	18	20	21	22	29	32
368	406		15	18	22	29
368	407		3	4	5	7	12	15	16	31
368	1203		8	9	17	29
368	1703		23	32
368	1705		20
368	1706		35
368	1707		22
373	375		4
375	377		2	6
376	386		10
376	4021		29
377	405		30
377	877		4	10	14
377	1604		13
377	1606		7
377	1703		12
377	4023		4
378	405		4	21
378	877		29
382	384		6	8
382	392		2
385	387		3
386	388		13	14	19
386	402		2	3	4	5	6	7	8	10	11	12	13	15	17
386	404		14
386	406		3	4	5	6	7	8	9	14	16	17	20	22
386	412		3	4	5	6	7	9	11	14	19	22
386	628		7	15
386	4021		19	20
387	894		38
388	405		2
388	1203		13
391	4016		2	3
393	395		2
393	4016		2	3	4
393	4019		3
394	396		2	3	4
394	3001		5
394	9001		2	3
395	4016		3
396	1201		3
396	1203		3	9
396	1303		2
396	3001		22
396	4008		4
396	4009		3
396	4010		3
396	4011		3
396	9001		2
399	3001		2	3	4
399	3006		2
401	402		4	5	9	10
401	403		2	3	4	5	6	7	8	9	11	16
401	407		7
401	408		4	5	6	7	8	10	11	12	15
401	859		5	6	12	18
401	875		2	3	4
401	884		28
401	1203		2	3	4	5	6	7	8	9	10	11	12	13	14	15	16	18	19
401	1205		2	3	16
401	4021		8	9	10	12	18
402	403		3	4	5	6	7	8	9	10	11	12	13	14	15	16	17	18	19	20	21	22	23	24	25	26	27	29	31	35
402	404		4	5	6	7	8	9	10	16	18
402	408		24
402	628		6	8	9
402	638		18
402	894		26
402	895		23
402	1203		6	9	10	11	13	14	16	17	18	19	20	24	26
402	1703		26
402	1707		13
402	4021		9	13	17	18	20	22	25
403	404		13
403	408		24
403	501		2	3	4	5	6	7	9	11	16	17	20	22
403	875		21
403	1203		2	5	6	7	9	10	12	15	17	20
403	4021		3	4	6	7	8	9	10	12	13	14	16	18	20	25
404	405		20
404	406		5	6	9	10	14	15	16	18	20
404	408		10	20
404	409		24
404	412		19	20
404	628		2	3	5	6	7	8	9	10	11	13	15	17
404	636		5
404	638		4
404	876		2
404	877		24
404	907		2	3	7	11	13	14	28
404	1707		8	30	35
404	2001		4	10
405	406		2	3	4	5	6	7	8	9	10	11	12	13	14	15	16	17	18	19	20	21	22	23	24	25	26	27	28	29	32	33	38	39
405	407		2	3	4	5	6	7	8	9	10	11	12	13	14	15	16	17	18	19	20	22	23	24	27	29	32	34
405	408		4	5	6	7	8	9	10	11	12	13	14	15	16	17	18	19	20	21	22	23	24	27	29
405	409		7	8	9	10	12	14	17	19	21	25	26
405	413		3	4	7	8	11	12	14	27
405	414		3	10
405	501		3	4	5	6	7	8	9	10	14	15	17	20	24	34
405	855		36
405	877		19	23	26	27
405	907		2	4	7	9	24
405	1703		24
405	1705		19	20	22	24	26	27
405	1707		10	11	14	22	27	31
405	4021		12	13
406	407		5	7	8	9	10	11	12	13	14	15	16	20	23	27
406	408		2	3	4	5	6	7	8	9	10	11	12	13	14	15	16	17	18	19	20	21	22	23	24	25	26	27	28	29	32	33	35	37	45
406	409		4	5	6	7	8	9	10	11	13	14	15	21
406	411		4	5	6	8	9	13	14
406	412		3	4	5	6	7	8	9	10	11	12	13	14	15	16	17	18	19	20	21	22	23	24	25	26	27	29	31	38
406	413		5	6	11
406	501		3	4	5	6	7	8	9	10	11	12	13	14	15	16	18	19	21
406	628		4	5	7	8	9	10	11	14	17	20	22	24
406	638		8	12
406	711		3	7	8	13
406	1203		23
406	1707		6	9	10	11	13	14	15
406	4021		3	4	5	6	7	8	9	10	11	12	13	14	15	16	17	18	19	20	21	22	23	24	25	27	28	30
407	408		2	3	4	5	6	7	8	9	10	11	12	13	14	15	16	17	18	20	21	23	24	25	26	27	29
407	409		12
407	410		8	11	14	20
407	413		7	10
407	414		4	7	8	9	10	11
407	501		2	3	4	5	6	7	8	9	10	11	13	20	24
407	638		20
407	1705		27
407	4021		3	5	7	8	11
408	409		8
408	410		3	4	5	6	7	10	11
408	412		4	5	6	7	8	9	10	11	12	13	14	15	16	17	18	20	22	23	24	25	28	29
408	413		7	10
408	414		4	6	7	8	9	11
408	501		2	3	4	5	6	7	8	9	10	11	12	13	14	15	16	17	19	21	27
408	628		16	22
408	637		15
408	638		2	3	4	5	8	15	23	25
408	711		7
408	1707		13
408	4021		2	3	4	5	6	7	8	9	10	11	12	13	14	15	16	17	18	19	20	22	23	24	26	28
409	410		2	3	4	5	6	7	8	9	10	11	12	14	15	16	18	19	24
409	411		3	4	5	9
409	413		14	28
409	877		9	13	15	16	17	24
409	1707		20	22	27
410	411		9
410	501		2	3	7
410	637		3	4
410	638		4	23
411	412		2	3	4	5	6	7	8	9	11	12
411	4021		3
412	628		3	4	5	6	7	8	10	11	14	16	19	20	26
412	1203		23
412	1707		5	10
412	4021		3	5	6	7	8	9	10	11	12	13	14	15	16	17	18	19	20	22	29
413	414		2	4	7	8	9
414	501		2	7	12
415	501		5
415	2001		2	3	5
416	609		3	5	9	18
501	711		4
501	888		42
501	1604		3	15
501	1701		20	21
501	1703		35
501	1704		21	25	26
501	1705		5	8	9	10	16	18	19	20	21	23	27	38	40
501	1706		12	15	16	18	19	22	23	24	25	29	36
501	2001		5
501	4021		21
607	610		5
607	637		2	3	4	5	6	14
607	638		2	3	4	5	6	8	13
609	628		6
609	4024		4	16
609	4043		7
610	632		3	4	5
610	637		5
610	638		2	3	8
623	627		6	9
623	632		2
624	628		4	7	8	9	10
624	633		3	4
625	632		6	13
625	637		4
625	1607		14
626	628		11
627	631		2	3	4	5	7
627	632		2	3	4	5	6	7	11
627	634		5
627	635		2	3	6
627	637		2	3	5	6	7	9	11
627	1607		3	5	6	7
628	631		3
628	632		11
628	633		2	3	4	5	6	8	9	11	14	16
628	636		6
628	637		24
628	638		2	3	4	5	15
628	1707		13
628	4021		11	15	17	24
631	632		2	3	4	5	6
631	633		2	3	4
631	634		2	3	5	6	7	8	14
631	637		2	3	4	5	6	7	8	14
631	1607		4	7
632	633		3	4	5	14
632	634		3
632	635		2	3	6
632	636		2	3
632	637		2	3	4	5	6	7	8	9	10	11	15
632	638		10
632	1607		3	4	5	6	9
633	637		24
633	638		2	3	4	5	13
634	635		3
634	637		2	3	4	5	9
634	1607		4
635	637		2	3	4	5	6	8	10
635	1607		2	3	4
637	638		2	3	4	5	6	8	10	12	15
637	1607		2	3	4	5	6	7
638	1607		8
711	875		5	9
711	1502		2	3	4
711	4021		13
801	802		2	3	4	5	6	7	8	9	10	11	12	13	14	15	16	17	18	19	20	21	22	23	24	26	27	28	29	30	32
801	805		16
801	811		8	10	11	16
801	818		14	16
801	826		16
801	830		20
801	840		2	3	4	5	6	7	8	9	10	11	12	13	14	15	16	17	18	19	20	21	22	23	24	25	26	27	28	30	32	33	41
801	1009		8
801	1201		2	4	5
801	1205		10
801	3002		9	22	24
802	803		11	16	19
802	804		9	10
802	805		11
802	811		6
802	818		5	6	8	10	11	12	14	15	20
802	819		10
802	820		6	16	18	26
802	821		18	25
802	823		3	4	5	8	10	11	17	21
802	825		24
802	826		13
802	830		10	12	15	20	23	26
802	840		2	3	4	5	6	7	8	9	10	11	12	13	14	15	16	17	18	19	20	21	22	23	24	25	26	27	28	29	30	32	33	34	36
802	862		3
802	880		26
802	930		7	10	11	12	13	16	20	22	24	27
802	1009		2	3	4	5	6	7	8	9	10	11	12	13	14	15	16	17	18	19	20	21	22	23	24	25	26	27	28	35
802	1409		9	10	18	23	26	27
802	3001		4	5	7	9	10	11	12	18	19	20	24
802	3002		2	3	4	5	6	7	8	9	10	11	12	13	14	15	16	17	18	19	20	21	22	23	24	25	26	27	29	31
802	3005		4	5	6	7	10
802	3006		4	5
802	5006		10
802	5011		9
803	804		21
803	819		25
803	822		14
803	823		4	7	9	11	18	21
803	840		9	11	13	19
803	930		11
803	3002		3	4	6	7	14
804	811		3	13
804	840		7	11
804	930		2	3	4	5	6	7	11
804	1009		4
804	3002		10
805	808		3	5	12	23
805	822		3
805	823		4
805	826		4	16
805	840		14
805	880		2	3
805	891		2	3	4	5	6	7	8	10	11	12	14	15	16	23	24
805	929		10
805	930		3	4	8	10
805	931		5
806	823		25
806	840		6	15
807	824		19	46
807	825		17	20	21	22	24	25	27	28	29	30	33	38	43	45
807	830		19
807	840		8	21	22	28
807	853		5	10
807	930		2	3	4	5	6	7	10	13	15	16	22
807	5006		7	8	10	13	15	16	17	18	19	22	24	25	26
808	880		13
808	891		6
808	1009		2
810	816		13	16
810	818		2	5	7	11	13	14	15	16	18	20	22	24
810	820		5	6	7	8	9	10	15	18	22	24	28
810	821		5	16
810	823		21
810	830		30
810	866		18
810	899		5
810	9801		9
811	812		5	11	18	20
811	814		7	16	18	20
811	816		11	12	13	14
811	818		5	6	8	9	11	13	14	16	18
811	819		8	21
811	820		4	5	6	7	8	9	12	14	15	17	19	21	22	25
811	821		5	8	10	12
811	823		7	13
811	826		12
811	827		8
811	830		8
811	840		8	9	10	12	13
811	846		2	3	6	8	13	14	22
811	930		3
811	1205		2	3	4	5	6	7	8
812	814		18	39
812	816		11	14
812	818		14
812	820		7	9
812	821		7
812	826		9
812	830		20
812	847		45
812	930		10
813	814		11
813	820		12
813	821		14
814	815		7
814	833		3
814	886		14
815	818		14
815	886		14
816	818		3	11	12	14	15	18	20	25	26	27	34
816	820		11	14	26	27
816	830		25
817	4013		12
817	5006		2
818	819		7	8	9	39
818	820		4	5	6	7	8	9	10	11	12	13	14	15	16	17	18	20	22	23	27
818	821		11
818	823		8	11	13	14	20	21	25
818	830		6	7
818	840		5	7	9	11	12	14	16
818	886		14
818	930		2	4	6	9	14
819	820		9
819	821		23
819	830		14
819	930		7
820	821		4	7	8	9	10	11	12	13	14	18	20	22	26	34
820	823		13	34
820	825		35
820	830		5	12	15	20	26
820	840		10	12	13	16	23
820	846		24
820	930		9	12	13	14
821	822		21
821	823		11	25	35
821	826		13
821	830		6	12	19	20	23	26	32	33	37
821	840		6	17	25	28
821	883		3	13	46
821	886		11
821	930		16	19	22
821	931		17
822	826		19
822	830		8
822	840		7	14	19	25	34
822	884		8	18	23	24	36	43
822	1409		34	48
822	3070		33
823	830		13	16	25
823	840		4	5	6	7	8	11	12	14	17	20
823	883		14
823	930		18
824	826		5	11
824	836		7	11
824	840		10
824	930		8	10	11	15	17	18	20
824	1004		48
824	4013		23	28
824	5006		5	9	11	15	17	19	20	21	27	28
825	826		23
825	830		12	20	21	23	28	33
825	840		15	17	21	22	28	29	31
825	860		18	20	26	32
825	880		9	17	22	24
825	926		15
825	930		13	15	18	19	22	30
825	1409		33
825	5006		7	9	14	15	20	22	28	33
826	830		6	8	12	14	28	33
826	840		14	17	25
826	843		4	28
826	880		5	16
826	891		8
827	831		9	11	15
827	861		13
830	840		7	9	10	12	13	14	16	17	19	20	21	22	24	26	27	29	30	33
830	880		4	10	14
830	883		38
830	884		13	16
830	930		6	10	13	16	18	19	22	23	24
830	1409		30
832	861		8
832	4010		3
836	856		20
836	4008		7	8	16	17	18	25
839	4007		12
839	4008		4
840	880		6	9	11	13	17	19
840	884		22
840	891		4	8
840	930		4	5	6	7	9	10	12	13	14	15	16	17	18	19	20	21	22	23	24	27	31	35
840	1009		7	11	12	17	20	22	30
840	1201		2	3	4	7
840	1409		4	5	7	8	9	10	12	14	16	17	19	20	21	22	24	26	27	28	29	31	33	34	35	36
840	3002		8	9	10	12	14	18	19	24
840	3004		11
840	3070		24
840	4023		17
840	5006		14	17	21	24	26
845	853		4
845	878		16
845	904		2
846	847		5
846	1004		37
848	858		2
848	887		9
848	1406		7
848	5006		2
849	888		3
849	5001		6
851	1205		3
852	859		6
852	903		20
853	858		3	4	5
853	880		5	12	30
853	903		8	9	15
853	906		2	4
853	930		6	7
853	1207		5	18
853	1704		28
853	4023		6	7	8	9	10	11	14	16	17	18	22
853	5005		7
853	5006		4	5	6	7	8	9	10	11	12	13	14	15	16	17	18	19	20	22
853	5010		5	6	7	9	11	13	14	16	20
853	5011		7	13	14
854	858		11
854	859		4
854	880		9
854	883		5
854	926		23
854	1001		3	4	5
855	877		9	15	20	24	26	27	34
855	5009		20
855	5011		10
855	9802		20
856	864		8	23
856	4007		5	9	15	17
856	4010		15
858	859		2	3	4	5	7	8	9	11	13
858	902		11
858	905		2	3	4	5	11	12	21
858	1301		8
859	875		3	5	6	8
859	902		2	3	8
859	904		5	18
859	906		4	5	7
859	1001		11
861	4010		2
862	863		18
862	864		17
862	866		25
862	868		4	13	25
862	898		6
862	4007		6	13
862	4008		7
863	864		3	7
863	898		12
864	866		23
864	870		13	15
864	877		19
866	868		25
866	872		29
866	931		4
867	872		7
868	2001		14
870	877		38
872	876		7
875	906		14
875	1406		7	11	14
875	1502		2
877	878		4	5	6	8	11	18	21	22	24
877	879		5	8	13	35
877	885		7	21
877	1207		14
877	1707		20	27
877	5010		6	10	11	16	18
877	5011		3	4	5	6	7	8	10	11	12	14	18	20	25
877	5012		7
878	879		26
880	883		13	16
880	884		7	19	22
880	906		16
880	930		4	7	8	9	10	12	13	14	15	16	17	19	22	23	27	29
880	931		13
880	1009		17
880	1409		32
880	3004		25
880	5006		9	10	11	16	19
883	884		6	16	20	29
883	930		3
883	931		2	14
884	930		13
888	904		4
893	895		10
894	895		3	23
898	4009		6
901	905		10
901	906		3	4	5	6	9	14
901	912		4	9	11
902	904		3	4	6	10
902	906		7
902	1408		3
903	904		25
903	906		5	7	8	9	10	11	13	16	21	22	24
903	930		2
903	1001		16
903	1406		2	3	4	18
903	1704		2	3	4	5	6	7	8	10
903	1705		10
903	1706		11
904	906		3	4	5	6	7	8	9	10	11	12	13	14	15	16	18	21	22	24
904	922		8	15	16	22	27	33
904	925		7	9	10	15	24
904	1001		19
904	1003		3
904	1402		28	29
904	1406		4	5	6	7	8	9	10	15	19	29
905	906		4	6	7	9	12
905	912		8
905	927		4
905	1406		6	16
906	909		5	6
906	912		2
906	921		5	6	7	10	14
906	922		3	4	5	6	7	8	10	12	13	14	15	16	18	21	23	24	25	26	27
906	924		5	7	15
906	925		3	6	7	8	10	11	12	14	15	16	18	20	27
906	926		2	3	4	5	6	8	10	11	12	13	14	15	20	25
906	927		4	5	6	8	13	14
906	929		5	6	15
906	931		6
906	1001		2	3	4	5	6	7	8	9	10	11	12	13	14	15	16	17	18	21
906	1002		3	5	6	7	9	10	13
906	1003		3	4	5	6	7	8	9	10	11	12	13	14	15	17	23
906	1007		2	3	4	5	6	7	8
906	1009		4
906	1101		2	3	4	5	6	7	8	9	10	11	12	13	14	15	18	20
906	1111		6	7	9	10
906	1114		5	6	7	8	9	10	11	12	13	14	15	17	18
906	1401		4	11	12
906	1404		6
906	1406		2	3	4	5	6	7	8	9	10	11	12	13	14	15	16	17	18	19	20	21	23	24	25	27	28	29	31	34	39
906	1407		3	4
906	1408		2	3	4	10
906	1502		5	6	7	10	11	13	17
906	4005		5	6	7	8	9	10	11
906	5020		7
906	5021		7	10
906	5024		10
907	5009		18	21
909	1406		2	3	5	9
909	8008		17
921	922		2	3	4	5	6
921	923		3	17
921	926		14
921	1406		7
922	924		6	8	11	12	23	25
922	925		2	4	5	6	7	9	10	11	12	14	15	17	19	23	28
922	926		4	5	6	7	8	11	12	13	14	15	16	17	25	26	27	28	29	30	35
922	1001		6
922	1003		5
922	1101		11
922	1401		2	3	4	5	6	7	8	9	12	13	15	16	18	20	21	24	25	27	29	30	31
922	1406		3	11	15	16	29	31
922	5006		8	9	10	15	22
924	925		4	15	18	23	25	27	32	37
924	926		7	14	17	25	32
924	1401		25
924	1406		9
925	926		4	5	7	8	9	10	12	13	14	15	17	22	25
925	1001		4
925	1101		6	7
925	1406		2	4	6	8	19
925	4005		19
925	5006		17
926	1001		3
926	1101		4
926	1401		29
926	1406		2	3	5	8	9	12	15
926	5006		15
927	1406		2	3	5	6	7	11	17
927	1502		2	3	5
929	1101		7	8
929	3006		4
929	4005		7
930	931		3	4	5	6	7	8	9	10	14	16	17	19
930	1004		7
930	1009		22
930	4007		5	9	16
930	4009		5	11	14	16
930	4010		6	15
930	5005		5	6	7	8	9	10	11	12	13	14	15	16	17	18
930	5006		4	5	6	7	8	9	10	11	12	13	14	15	16	17	18	19	20	21	22	23	24	25	26	28	29
930	5010		7	14
931	1114		6
931	3002		14
931	4003		12
931	4005		18
931	4007		16
931	4010		16
931	5005		22
931	5020		15
931	5021		20
932	1101		15
1001	1002		5	6	7	10	12
1001	1003		3	4	5	6	7	8	10	11	15	18
1001	1007		2	3	4	5	6	7	12	16
1001	1009		7
1001	1010		3	4
1001	1101		2	3	4	5	6	7	8	9	10	11	12	13	14	15	18
1001	1111		7	14	18
1001	1113		10
1001	1114		5	6	8	9	10	12	14	17	18
1001	1406		2	3	4	5	6	7	8	10	11	12	16	17
1001	1502		11
1001	4005		5	6	7	8	10	11	18	28
1001	4006		5	6	18
1002	1101		2	3	4	7	9	11
1002	1114		9
1002	4005		6
1002	4006		3	12
1003	1004		2	3	4
1003	1009		3
1003	1101		9	10	11	21
1003	1406		9	10	13
1003	1502		2	3	4	5	6
1003	1503		2
1003	4005		23
1004	1502		2	3	4
1004	1503		4
1004	5005		12
1004	5012		15
1007	1101		4	5
1007	1406		3	4	7
1007	2001		2	3	4	5
1007	4005		5
1007	5030		10
1009	1409		7	19	21	24	27	29	31	43
1009	3002		3	4	6	8	9	11	14	15	16	19	20	21	25	26	36
1009	3004		35
1009	3070		25	31	43
1101	1111		3	4	5	6	7	8	9	11	13	18	19
1101	1114		2	3	4	5	6	7	8	9	10	11	12	13	14	15	16	17	18	19	22	24
1101	1406		5	6	7	8	9	10	11	12	19	20
1101	1501		5	6
1101	1502		10	11
1101	4005		3	4	5	6	7	8	9	10	11	12	13	14	15	16	17	18	19	20	22	23	25	27	38
1101	4006		3	4	5	6	7	8	9	10	11	12	14	18	19	27
1101	4013		2	3	4	5	6	7
1101	5020		4	5	6	7	8	9	10	11	14	15	17	20
1101	5021		5	6	7	8	9	10	11	12	13	14
1101	5023		6
1101	5024		5	6	7	8	10	12	17
1101	5026		10
1111	1113		2	3	5	11
1111	1114		2	3	4	5	6	7	8	9	10	11	12	13	14	15	16	17	18	19	21	24	25
1111	4005		4	5	8	9	11	18
1111	4006		9
1111	5020		4	5	6	7	8	9	10	11	12	15	18	19
1111	5021		3	4	5	6	7	8	9	10	11	12	13	19	25
1111	5024		4	5	6	7	8	10	11	17	18
1111	5030		9	11
1111	5031		2	8
1112	1114		2	7
1113	1114		2	3	4	5
1114	1406		9	12
1114	1502		10
1114	3005		14
1114	4003		16
1114	4005		4	5	6	7	8	9	10	11	12	13	14	18	22
1114	4006		3	4	5	6	7	9
1114	4013		4	8	9
1114	5020		2	3	4	5	6	7	8	9	10	11	12	13	14	15	16	17	18	19	20	21	22	23	24	25	27	28	29	30	31
1114	5021		2	3	4	5	6	7	8	9	10	11	12	13	14	15	16	17	18	19	20	21	22	23	24	25	28	31	38
1114	5022		4	5
1114	5023		2	3	4	5	6	7	10
1114	5024		2	3	4	5	6	7	8	9	10	11	12	13	14	15	16	17	18	19	20	21	22	23	24	26	27	29	30	33	38
1114	5026		3	4	5	6	7	8
1114	5030		5	7	9	11
1114	5031		2	3	4	5	6	7	8	9	11	12	16	17
1201	1203		2	3	4	5	6	7	8	10	11	13	14	16
1201	1205		3	4	8
1201	1207		8
1202	1205		17
1202	1301		2	3	4	5	6	7	8	11	15
1203	1205		3	4	7	8	10	12	14	15	16	20	22
1203	1701		15
1203	1705		15	17
1203	1706		11	15	17
1203	4021		16
1205	1207		2	3	4	5	6	7	8	9	11
1205	1209		7
1205	1301		20
1205	1701		27
1205	1705		17
1207	1208		2	3	4	5	6	7	8	9	10	11	12	14	15	16	18	22
1207	1209		2	3	4	5	6	7	8	11	12	14	15	16	18	25
1207	5010		4	5	6	7
1207	5011		2	3	4	5	6	7	8	9	10	11	12	13	15
1207	5012		9
1207	9001		3	4	5	6	7	12
1208	1209		2	3	4	5	7	12	13	14	15	16	18	23
1208	5011		9	15
1209	5011		5	7
1301	1302		4	7
1301	1304		4
1302	1303		2
1302	5040		7
1304	1305		3
1304	1606		3	4	5
1304	4009		12
1304	4013		3
1304	4019		3
1305	8004		2
1402	1404		21
1403	1502		3	4
1403	4020		4	5	8
1403	4026		10
1404	1502		2	3	4	6	17
1405	1502		2	3	5
1405	4020		2	4	7
1405	4027		7	13
1406	1407		13
1406	1409		2
1406	1502		3	4	5	6	7	9	10	11	20
1406	4005		9	10	19
1408	5005		8
1409	3002		10	11	12	18	26
1409	3006		25
1409	3070		25	31	41
1502	4005		10	11
1502	4020		2	3	4	5	6
1503	4025		2
1503	4027		3
1503	4041		5
1606	1607		19
1606	1701		3	4	5	6
1606	1706		4
1606	4013		2	3
1606	9001		2	3	4	9
1701	1703		4	8	11	15	16	17	19	20	21	22	23	25
1701	1704		6	7	9	13	14	17	20	23	35
1701	1705		2	3	4	5	6	7	8	9	10	11	12	13	14	15	16	17	18	19	20	21	22	23	25	27	28	31	35
1701	1706		2	3	4	5	6	7	8	9	10	11	12	13	14	15	16	17	18	19	20	21	22	23	24	25	26	27	28	29	30	31	32	33	35
1701	1707		3
1702	1706		2	4	5	6	7
1703	1704		6	8	10	11	14	20	23
1703	1705		2	3	4	5	6	7	8	9	10	11	12	13	14	15	16	17	18	19	20	21	22	23	24	25	26	27	28	29	30	31	32	35
1703	1706		2	3	4	5	6	7	8	9	10	11	12	13	14	15	16	17	18	19	20	21	22	23	24	25	26	27	28	29	30	31	32	33	34	36	37	38	40
1703	1707		2	3	23
1704	1705		2	3	4	5	6	7	8	9	10	11	12	13	14	15	16	17	18	20	21	22	23	24	25	26	27	28	29	31	33	35	39
1704	1706		2	3	4	5	6	7	8	9	10	11	12	13	14	15	16	17	18	19	20	21	22	23	24	25	26	27	28	30	31	33
1705	1706		2	3	4	5	6	7	8	9	10	11	12	13	14	15	16	17	18	19	20	21	22	23	24	25	26	27	28	29	30	31	32	33	35	36	38	39
1705	1707		19
1707	4021		8	9	11	12	13	14
1801	4013		2
2001	5008		2	3	4	8
3001	3002		3	4	5	6	7	8	9	10	11	12	13	14	15	16	17	18	19	20	23	24	25
3001	3004		18
3001	3005		2	3	4	5	6	7	8	9	10	11	14	16	20	23
3001	3006		2	3	4	5	6	7	8	9	10	11	12	13	14	15	16	17	19	20	21	23	24	25	27	28	35
3001	3070		8
3002	3004		3	4	5	7	8	9	11	16
3002	3005		2	3	4	5	6	7	8	9	10	11	12	13	14	15	16	17	18	19	20	21	22	23	24	25	26	27	28	29	30	31	32	33	34	35	36	39	43
3002	3006		3	4	5	6	7	8	9	10	11	12	13	14	15	16	17	18	19	21	22	23	24	25
3002	3070		5	8	9	10	11	12	13	14	15	16	17	18	19	20	21	22	23	24	25	26	27	31	35
3004	3005		2	3	4	5	7	8	9
3004	3006		26
3004	3070		22
3005	3006		2	3	4	5	6	7	8	9	10	11	12	13	14	15	16	18	19	21	23	24	25	26	36
3005	4008		4
3070	4023		7	9	15	24
3070	5005		4	5	6	7	8	9	10	11	12	13	14	15	16	19	20	25	27
3070	5009		8
3070	5010		3	4	5	6	7	8	9	10	11	12	13	14	15	16	17	18	19	20	21	22	23	24	25	26	27	28	29	32	33	34	35	36	39
3070	5011		2	3	4	5	6	7	8	9	10	11	12	13	14	15	16	17	18	19	20	21	22	23	24	25	26	27	28	29	30	31	32	33	34	35	36	38	39	43
3070	5012		2	3	4	5	6	7	8	9	10	11	12	13	14	15	16	17	18	19	20	21	22	23	24	25	26	27	28	29	30	31	32	38	39
3201	3203		2	3
3201	4013		2
3203	4013		3
4002	4003		4	11	15
4002	4009		5
4002	5005		2	3	4	5	6	7	8	9	10	11	12	13	14	15	16	17	18	19	23
4002	5006		3	4	5	6	7	8	9	10	11	12	14
4002	5009		5
4002	5010		4	5	6
4003	4004		3	4	8	9	10
4003	4007		2
4003	4009		2	3	8	17
4003	4010		2
4003	4013		2
4004	4013		2	3	5
4004	5002		3	4	5	6	7	8	9	10	11	13	14	15	16	19	21	28
4004	5006		4
4004	5040		6
4004	5041		5	6
4005	4006		3	4	5	6	7	8	9	10	11	12	13	14	17	18	27
4005	4013		3	5	9
4005	4016		4
4005	5020		5	6	7	8	10	11	14	18
4005	5021		4	5	6	7	8	9	10	11	12	13	14	18
4005	5024		6	7	10	14	18
4006	4013		2	3	4	5	9
4006	4016		2
4006	5021		5
4006	5024		7
4007	4008		2	3	4	6	7	8	10	11	15	18
4007	4009		6	9	10	16	19	20
4007	4010		2	3	4	5	6	7	8	10	11	12	13	14	15	18	20	26	38
4007	5005		4	5	6	7	9	11	13
4007	5009		5	7	11	13	14	18
4008	4009		18	37
4008	4010		2	3	4	5
4008	4011		2
4009	4010		2	5	9	10	14	18	29	31
4009	4013		11
4009	4023		9
4009	5005		3	4	5	6	7	8	9	10	11	13	15	17	18	25
4009	5006		2	3	4	5	6	7	9	13	16
4009	5009		26
4009	5010		7	9	10
4009	5011		7
4010	4011		3
4010	5005		4	5	6	7	8	9	10	11	12	16	18
4010	5009		6	7	10	14	18	19
4010	5010		3	4	5	6	7	9	10	11	12	13	15	16	20	23
4010	5011		5	6	7	11
4011	4013		3
4013	4019		2	3
4013	5006		5	6	7	8	9	10	11	12	13	15	16	17	18	19	20	21	23	24	26	28
4013	5024		8
4013	8002		4
4013	9001		2	3
4016	9002		2
4018	4019		3
4018	8010		4
4019	8011		5
4020	4027		8
4022	5009		3	4	6
4023	5005		8	9	10	12	13	14	15	19	25
4023	5006		8	10	13	14	15	17	18	19
4023	5010		3	4	5	6	7	8	9	10	11	12	13	14	15	16	17	18	19	20	21	22	23	24	25	26
4023	5011		4	5	6	7	8	9	10	11	12	13	14	15	16	17	18	19	20	22	23	24	29
4023	5012		8	9	10	11	13	14	16	17	18	23	30
4025	4026		15
4026	4027		7
4040	4041		20
4040	5041		2	7
4041	5005		2	3	4	6	7	8	9	11
4041	5010		3	6	7	8	10
5002	5004		5
5002	5040		4	6	10
5002	5041		6
5004	5005		3	4	5	6	7	9	11
5004	5006		4	5	7
5004	5010		2	3	4	5	6	7	9	12	14
5004	5011		3	4	5	6	7	9	12
5004	5012		5
5004	5040		16
5005	5006		2	3	4	5	6	7	8	9	10	11	12	13	14	15	16	17	18	19	20	21	22	23	24	25	26	28	29	32
5005	5009		3	4	5	6	7	8	9	11	14
5005	5010		2	3	4	5	6	7	8	9	10	11	12	13	14	15	16	17	18	19	20	21	22	23	24	25	26	27	29
5005	5011		2	3	4	5	6	7	8	9	10	11	12	13	14	15	16	17	18	19	20	21	22	23	24	25	27	29
5005	5012		2	3	4	5	6	7	8	9	10	11	12	13	14	15	16	17	19	20	25	27	28
5006	5010		3	4	5	6	7	8	9	10	11	12	13	14	15	16	17	18	19	29
5006	5011		6	7
5006	5012		6
5009	5010		3	4	5	6	7	8	9	10	11	13	17
5009	5011		3	4	5	6	7	8	9	11	12	13	19
5010	5011		2	3	4	5	6	7	8	9	10	11	12	13	14	15	16	17	18	19	20	21	22	23	24	25	26	27	28	29	30	31	32	33	34	35	36	39	45
5010	5012		2	3	4	5	6	7	8	9	10	11	12	13	14	15	16	17	18	19	20	21	22	23	24	25	26	27	28	29	30	31	32	33	34
5011	5012		2	3	4	5	6	7	8	9	10	11	12	13	14	15	16	17	18	19	20	21	22	23	24	25	26	27	28	29	30	32	33	35	36
5020	5021		2	3	4	5	6	7	8	9	10	11	12	13	14	15	16	17	19	21	22	24	25	31
5020	5022		2	3	4	5
5020	5023		2	4	5	7
5020	5024		2	3	4	5	6	7	8	9	10	11	12	13	14	15	16	17	18	19	20	21	24	27	30
5020	5026		7
5020	5030		5	11
5020	5031		6	7	8	9
5021	5022		2
5021	5023		2	3	4	7	8
5021	5024		2	3	4	5	6	7	8	9	10	11	12	13	14	15	16	17	18	19	20	21	23	24	25	38
5021	5025		3
5021	5026		4
5021	5030		5	6	11
5021	5031		2	3	5	6	7	8
5022	5024		2	3	4	5
5023	5024		3	4	6
5023	5025		3
5024	5025		10
5024	5026		3	4	5	6	7
5024	5030		5
5024	5031		5	6	8	9	10
5040	5041		2	3	4	6	8	10	12	17	18
5040	5045		2	3	4	8	10	28
5041	5043		3	9	18	20
5041	5045		2	3	4	5
8001	8002		2	3	4	5	7	8
8001	8003		4	7
8001	8004		2	3	4	5	6	7	8	12
8001	8005		2	3	4	5
8001	8006		2	4	5	9
8001	8008		5
8001	8010		3
8001	8012		3
8002	8003		3	4
8002	8004		2	3	4	7
8002	8006		2
8002	8010		3
8003	8004		3	4	8
8003	8005		3
8004	8005		2	3	4
8004	8006		3	4
8004	8008		5
8004	8009		2	3	6
8004	8010		3
8004	8011		2
8004	8012		3
8005	8006		2	3	4
8005	8009		3
8005	8010		3
8006	8007		2	3
8006	8010		3
8006	8011		2
8007	8011		2	3
