# Supplementary material for: The Phenomenology of Specialization of Criminal Suspects
Source: PLoS One. 2013 May 15;8(5):e64703. doi: 10.1371/journal.pone.0064703 (PMC3654921; doi:10.1371/journal.pone.0064703)
Supplement: Table S2 — List of types of crimes belonging to each cluster in the network. (XLSX) [file pone.0064703.s005.xlsx]

## Sheet: Sheet1
offence_code	#_offences	#_criminals	chapter/act	cluster	Description						CLuster name
306	1345	1281	ch_3	1	Attempted murder not in association with suicide, no firearms						Threats/Assaults, known victim
352	169	163	ch_3	1	Assault outdoors against children (0-6 yares) acquaintance with the victim
353	1383	1283	ch_3	1	Assault outdoors against children (7-14 yares) unfamiliar with the victim
354	1557	1436	ch_3	1	Assault outdoors against children (7-14 years) acquaintance with the victim
356	10260	8696	ch_3	1	Assault outdoors against a woman aged 18 or over acquaintance with the victim
358	13845	11684	ch_3	1	Assault outdoors against a man aged 18 or over acquaintance with the victim
362	1489	1296	ch_3	1	Assault intdoors against children (0-6 years) acquaintance with the victim
363	528	506	ch_3	1	Assault indoors against children (7-14 yares) unfamiliar with the victim
364	4316	3670	ch_3	1	Assault indoors against children (7-14 years) acquaintance with the victim
366	52967	33169	ch_3	1	Assault indoors against a woman aged 18 or over acquaintance with the victim
368	20122	16740	ch_3	1	Assault indoors against a man aged 18 or over acquaintance with the victim
376	614	580	ch_3	1	Aggravated assault outdoors against a woman aged 18 or over acquainted with the victim
378	1988	1843	ch_3	1	Aggravated assault outdoors against a man aged 18 or over acquainted with the victim
386	2761	2464	ch_3	1	Aggravated assault indoors against a woman aged 18 or over acquainted with the victim
388	2586	2357	ch_3	1	Aggravated assault indoors against a man aged 18 or over acquainted with the victim
401	27023	17992	ch_4	1	Domestic trespass, unlawful intrusion
402	45933	27278	ch_4	1	Trespassing, unlawful entry
403	14361	9767	ch_4	1	Unlawful threats
404	7043	6010	ch_4	1	Other offences against Chapter 4
405	26294	18620	ch_4	1	Unlawful threat against a man aged 18 or over
406	31791	20331	ch_4	1	Unlawful threat against a woman aged 18 or over
407	8123	6600	ch_4	1	Molestation against a man aged 18 or over
408	16016	11253	ch_4	1	Molestation against a woman aged 18 or over
409	4172	3622	ch_4	1	Unlawful threat against a person aged under 18
410	1816	1633	ch_4	1	Molestation against a person aged under 18
411	722	610	ch_4	1	Gross violation of integrity
412	4874	3751	ch_4	1	Gross violation of a woman’s integrity
413	1260	1133	ch_4	1	Unlawful threat against a group
414	768	643	ch_4	1	Molestation against a group
501	11480	9807	ch_5	1	Defamation
624	512	490	ch_6	1	Attempted rape indoors against a person 15 years or older
626	375	344	ch_6	1	Rape outdoors against a person 15 years or older
628	3370	2958	ch_6	1	Rape indoors against a person 15 years or older
711	2955	2297	ch_7	1	Unlawfully taking custody of a child
907	2473	2075	ch_9	1	Usury, extortion
1203	41426	28110	ch_12	1	Vandalism - other vandalism (not graffiti)
1604	701	542	ch_16	1	Unlawful discrimination
1707	13469	10780	ch_17	1	Other offences against Chapter 17, accepting bribes, improper activity in connection with an election etc
4021	7596	2458	work_environment_act	1	Restraining Orders Act
302	290	269	ch_3	2	Attempted murder not in association with suicide, firearms						Drugs/Weapons
304	677	640	ch_3	2	Attempted murder without the use of firearms against man
313	100	98	ch_3	2	Consummated murder or manslaughter involving use of firearm against a man
323	121	117	ch_3	2	Murder not in association with suicide, firearms
817	320	227	ch_8	2	Theft committed via breaking and entering from a chemists, pharmacy, or pharmaceutical storage premises
824	4151	2567	ch_8	2	Residential burglary
836	331	299	ch_8	2	Theft, of firearms from a dwelling (apartment, house)
839	153	143	ch_8	2	Theft, of firearms - other thefts of firearms, ammunition and explosives
853	188641	81532	ch_8	2	Theft without breaking and entering, from a shop, department store, commercial exhibition centre
856	558	496	ch_8	2	Robbery with firearm, other robbery
1801	34	34	ch_18	2	Lese-Majesty offences, insurrection, armed threat against the legal order, unlawful military activity etc
3070	9053	4559	road_traffic_act	2	Driving under the influence of narcotics
4002	1949	1678	drugs	2	Drug trafficking
4003	2470	2242	Other_contraband	2	Other contraband
4007	5535	4509	weapons_knives_acts	2	Weapons Act, unlawful possession of a pistol, revolver or submachine-gun
4008	1823	1662	weapons_knives_acts	2	Weapons Act, unlawful possession of a hunting weapon
4009	9498	7743	weapons_knives_acts	2	Weapons Act ,unlawful possession of other weapons
4010	6323	5159	weapons_knives_acts	2	Weapons Act, other offences against the weapons legislation
4011	721	653	environmental_code	2	Game Ac
4013	20851	15691	work_environment_act	2	Other offences against special legislation which include a prison term in the sentencing scale
4022	60	53	drugs	2	Trafficking of doping substances
4023	32285	14181	weapons_knives_acts	2	Act on the Prohibition Relating to Knives and Other Dangerous Objects
4041	604	533	drugs	2	Smuggling and unlawful importing and exporting of narcotics
5004	591	539	drugs	2	Narcotic Drug Offences Act, manufacture
5005	21217	11332	drugs	2	Narcotic Drug Offences Act, supply
5006	47092	14212	drugs	2	Drug possession
5009	2403	1822	drugs	2	Act on the Prohibition of Certain Performance Enhancing Substances
5010	48435	18090	drugs	2	Narcotic Drug Offences Act, possession (possession only)
5011	37662	17216	drugs	2	Narcotic Drug Offences Act, use use only)
5012	6487	4645	drugs	2	Drug Penal Code, possession and use
801	7694	5051	ch_8	3	Theft of motorised vehicle, attempted car theft						Theft
802	37244	14619	ch_8	3	Theft of motorised vehicle, consummated theft of a car
803	2125	1629	ch_8	3	Theft of motorised vehicle, consummated theft of a motorcycle
804	2788	2282	ch_8	3	Theft of motorised vehicle, consummated theft of a moped
806	743	614	ch_8	3	Theft of motorised vehicle, consummated theft of a other (incl. snow scooter)
807	7366	4541	ch_8	3	Theft of non-motorised vehicle, bicycle
810	1401	999	ch_8	3	Theft committed via breaking and entering in a safe, vault, bank or service box or similar (irrespective of location)
811	4023	2889	ch_8	3	Theft committed via breaking and entering from a school, library, teaching premises, nursery, after-school club premises
812	1105	883	ch_8	3	Theft committed via breaking and entering from a sports or swimming establishment
813	857	654	ch_8	3	Theft committed via breaking and entering from a doctor’s or dentist’s practice, hospital
814	908	774	ch_8	3	Theft committed via breaking and entering from a cinema, theatre, youth premises or other premises used for entertainment or public gatherings
815	487	406	ch_8	3	Theft committed via breaking and entering from a hotel, boarding house or similar
816	2471	1985	ch_8	3	Theft committed via breaking and entering from a cafe, bakery, restaurant, eating house
818	8903	5442	ch_8	3	Theft committed via breaking and entering from a shop, department store, commercial exhibition centre
819	1931	1571	ch_8	3	Theft committed via breaking and entering from a news-stand, vending machine, display case
820	4772	2946	ch_8	3	Theft committed via breaking and entering from an office
821	2847	2107	ch_8	3	Theft committed via breaking and entering from a factory, warehouse, workshop (not a car repair shop)
822	1990	1416	ch_8	3	Theft committed via breaking and entering from a building site, shed (temporary hut, carriage or similar)
823	2913	2180	ch_8	3	Theft committed via breaking and entering from a garage, petrol station or car repair shop
825	4400	2191	ch_8	3	Theft committed via breaking and entering from a cellar/attic storage space
826	3783	1739	ch_8	3	Theft committed via breaking and entering from a holiday cottage
830	5764	3937	ch_8	3	Theft, other theft committed in the course of breaking and entering
833	26	25	ch_8	3	Theft, of firearms, from the premises or stores of a shooting organisation
840	26610	10741	ch_8	3	Theft from a motor vehicle, trailer vehicle or caravan
843	1619	1046	ch_8	3	Burglary in a villa / townhouse, etc
846	2508	2043	ch_8	3	Theft without breaking and entering, from a school, library, teaching premises, nursery, after-school club premises
847	853	681	ch_8	3	Theft without breaking and entering, from a sports or swimming establishment
860	566	501	ch_8	3	Theft without breaking and entering, from a cellar/attic storage space
880	26143	15342	ch_8	3	Theft without breaking and entering, other theft without breaking and entering
883	2259	1827	ch_8	3	Theft without breaking and entering, from a factory, warehouse, workshop
884	1780	1313	ch_8	3	Theft without breaking and entering, from a building site, shed (temporary hut, carriage or similar)
886	337	296	ch_8	3	Theft of cultural objects, via breaking and entering, from a church, museum, community centre, art gallery, library or archive
899	409	361	ch_8	3	Other robbery indoor with firearms
930	32873	18060	ch_9	3	Receiving stolen goods – temporary receiving, petty receiving
931	3898	2614	ch_9	3	Receiving stolen goods – receiving of a routine nature, or in large quantities
1009	11897	7558	ch_10	3	Unlawful use of another’s property
1409	4178	2933	ch_14	3	Other offences against Chapter 14 (FORGERY OFFENCES)
9801	1205	804	ch_8	3	Consummated burglary of detached/semi-detached/terraced house
852	1007	835	ch_8	4	Theft without breaking and entering, from a hotel, boarding house or similar						Fraud/Forgery
854	2134	1548	ch_8	4	Theft without breaking and entering, from an office
858	2021	1287	ch_8	4	Theft without breaking and entering, from dwelling (apartment, house) of disabled person
859	10660	8063	ch_8	4	Theft without breaking and entering, from dwelling (apartment, house) not of disabled person
875	13372	11434	ch_8	4	Other offences against Chapter 8, unlawful dispossession, self-repossession, unlawful diversion of energy
901	1049	529	ch_9	4	Fraud, computer fraud
902	1370	1101	ch_9	4	Fraud, misuse of automatic telling machine
903	14829	9864	ch_9	4	Fraud, against hotel, restaurant, taxi, bus, tram etc.
904	3469	2153	ch_9	4	Fraud, with debit or credit card
905	643	460	ch_9	4	Fraud, against a disabled person
906	44089	19999	ch_9	4	Fraud, other fraud
909	513	434	ch_9	4	Other offences against Chapter 9, dishonest conduct, swindling, usurious acquisition
912	438	92	ch_9	4	Fraud using an invoice (false invoices, fake invoices or advertisement fraud)
921	502	374	ch_9	4	Fraud, exceeding its own checking account
922	5120	2352	ch_9	4	Fraud, other cheque fraud (not overdrawing own account)
923	206	188	ch_9	4	Fraud, overrun by his own personal account
924	550	391	ch_9	4	Other fraud with personal accout form
925	1543	994	ch_9	4	Other fraud against the bank
926	2841	1805	ch_9	4	Other fraud against post office
927	3382	3111	ch_9	4	Fraud, against social insurance office
929	2238	1919	ch_9	4	Fraud, against insurance company (insurance fraud)
1001	8250	6769	ch_10	4	Embezzlement, gross embezzlement, withholding of property
1002	1010	941	ch_10	4	Unlawful dispossession, of hire-purchase goods
1003	7572	6709	ch_10	4	Unlawful dispossession, other unlawful dispossession
1004	1586	1456	ch_10	4	Failure to return lost property
1007	1224	1146	ch_10	4	Breach of faith against a principal
1010	129	123	ch_10	4	Misuse of powers
1401	518	422	ch_14	4	Forgery offences, cheque
1402	362	322	ch_14	4	Forgery offences, Swedish driver’s license
1404	1222	1079	ch_14	4	Forgery offences, employment or identity card
1406	11988	9162	ch_14	4	Forgery offences, other forgery of a document
1407	134	121	ch_14	4	Forging a signature, use of the forged signature
1408	1430	1163	ch_14	4	Currency counterfeiting, unlawful handling of forged money, using forged banknotes or coins with regard to the unlawful distribution or imitation of banknotes or coins
1502	12564	10485	ch_15	4	Other offences against Chapter 15, false or negligent statement before a Nordic court etc.
932	106	81	ch_9	5	Fraud, overdrawing own account (cheque– and personal account)						Whitecollar crime
1101	7560	5483	ch_11	5	Crimes against creditors
1111	981	753	ch_11	5	Dishonesty towards creditors, gross dishonesty towards creditors
1112	40	40	ch_11	5	Recklessness towards creditors
1113	115	112	ch_11	5	Improper favouritism towards a creditor
1114	11844	9271	ch_11	5	Bookkeeping offences, aggravated bookkeeping offences
1501	1044	962	ch_15	5	Perjury, false statement by a party, negligent statement
4005	2531	1952	tax_offences	5	violation of tax law
4006	1294	1020	tax_offences	5	Failure to pay payroll deduction for tax
5020	3007	2543	tax_offences	5	Tax Offences Act, tax offence, tax misdemeanour, relating to the Value Added Tax Act
5021	3265	2902	tax_offences	5	Tax Offences Act, tax offence, tax misdemeanour, relating to other tax legislation
5022	118	113	tax_offences	5	Tax Offences Act, provision of negligent tax information
5023	328	300	tax_offences	5	Tax Offences Act, tax statement offence, negligent tax statement
5024	2480	2189	tax_offences	5	Tax Offences Act, obstruction of tax control
5025	20	19	tax_offences	5	Tax Offences Act, tax deduction offences
5026	106	93	tax_offences	5	Tax Offences Act, aggravated tax offences
5030	75	64	tax_offences	5	Prohibition on Trading Act, breach of prohibition on trading
5031	385	359	tax_offences	5	Swedish Companies Act, offences against the Swedish Companies Act
1701	5217	4286	ch_17	6	Violence against a public servant, against police officer subsequently unable to work for a period of less than one day						Violent resistance
1702	221	215	ch_17	6	Violence against a public servant, against police officer subsequently unable to work for a period of a whole day or more
1703	10850	9130	ch_17	6	Violence against a public servant, against a security guard
1704	6892	5752	ch_17	6	Violence against a public servant, other cases
1705	21081	14204	ch_17	6	Threats or other infringements against a public servant
1706	24698	17169	ch_17	6	Violent resistance
315	589	572	ch_3	7	Negligent homicide in connection with a traffic accident						Severe trafic violations
399	414	401	ch_3	7	Negligent assault causing injury or illness in connection with a traffic accident
3001	4664	3825	road_traffic_act	7	Aggravated reckless driving
3002	226435	45051	road_traffic_act	7	Unauthorised driving, aggravated unauthorised driving
3004	5701	4545	road_traffic_act	7	Unauthorised driving, “permitting unauthorised driving etc.”
3005	86065	57360	road_traffic_act	7	Driving under the influence, aggravated driving under the influence
3006	11410	10569	road_traffic_act	7	Leaving the scene of an accident
355	5567	4998	ch_3	8	Assault, outdoors, against a woman aged 18 or over, not acquainted with victim						Threats/Violence, unknown victim
357	32294	23665	ch_3	8	Assault, outdoors, against a man aged 18 or over, not acquainted with victim
365	4957	4584	ch_3	8	Assault, indoors, against a woman aged 18 or over, not acquainted with victim
367	16859	13952	ch_3	8	Assault, indoors, against a man aged 18 or over, not acquainted with victim
373	85	78	ch_3	8	Aggravated assault outdoors against children (7-14 yares) unfamiliar with the victim
375	385	369	ch_3	8	Aggravated assault, outdoors, against a woman aged 18 or over, not acquainted with victim
377	4657	4080	ch_3	8	Aggravated assault, outdoors, against a man aged 18 or over, not acquainted with victim
385	224	220	ch_3	8	Aggravated assault, indoors, against a woman aged 18 or over, not acquainted with victim
387	1626	1539	ch_3	8	Aggravated assault, indoors, against a man aged 18 or over, not acquainted with victim
1201	13884	11444	ch_12	8	Vandalism, of a motor vehicle
1605	236	204	ch_16	8	Unlawful discrimination
607	1954	1244	ch_6	9	Indecent exposure						Pedophilia/Sexual molesting
610	79	58	ch_6	9	Purchase of sexual act from a child
623	56	55	ch_6	9	Attempted rape indoors against a person under 15 years
625	95	92	ch_6	9	Rape outdoors against a person under 15 years
627	542	468	ch_6	9	Rape indoors against a person under 15 years
631	1427	1265	ch_6	9	Sexual exploitation of a child, sexual assault against a child, includ. Aggrav. sexual assault against a child aged under 15 years by a person of the opposite sex in a close relationship
632	1330	1144	ch_6	9	Sexual exploitation of a child, sexual assault against a child, includ. aggravated sexual assault against a child aged under 15 years by a person of the opposite sex, other cases
633	1051	934	ch_6	9	Sexual coercion, aggravated sexual coercion, sexual exploit. of person in pos. of depend., intercourse with offspring or sibling against person of the opposite sex aged 18 or over
634	334	306	ch_6	9	Sexual exploitation of a child, sexual assault against a child, including aggrav. sexual assault against a child aged under 15 years by a person of the same sex in a close relationship
635	229	181	ch_6	9	Sexual exploitation of a child, sexual assault against a child, including aggravated sexual assault against a child aged under 15 years by a person of the same sex, other cases
636	164	153	ch_6	9	Sexual coercion, aggravated sexual coercion, sexual exploitation of person in pos. of dependence, intercourse with offspring or sibling against person of same sex aged 18 or over
637	2311	1827	ch_6	9	Sexual molestation of a child aged under 15
638	4125	3341	ch_6	9	Sexual molestation of a person aged 18 or over
1607	424	371	ch_16	9	Child pornography offences
851	179	156	ch_8	10	Theft without breaking and entering, from a camping site, beach						Vandalism/Graffiti
1205	8824	6966	ch_12	10	Vandalism, against the state, municipality, county council (not graffiti)
1207	4925	1940	ch_12	10	Vandalism, graffiti
1208	438	234	ch_12	10	Vandalism, graffiti on public transport
1209	360	247	ch_12	10	Vandalism, other graffiti
8001	302	261	environmental_code	11	Environmental Code, environmental offences, aggravated environmental offences						Environmental crime
8002	135	117	environmental_code	11	Environmental Code, coursing environmental disruption
8003	51	47	environmental_code	11	Environmental Code, environmentally hazardous handling of chemicals, unlawful handling of chemicals
8004	570	481	environmental_code	11	Environmental Code, unlawful environmental activities “through lack of permit etc.”
8005	192	151	environmental_code	11	Environmental Code, unlawful environmental activities “through breach of permit stipulations etc.”
8006	212	174	environmental_code	11	Environmental Code, obstruction of environmental control
8007	36	33	environmental_code	11	Environmental Code, deficient environmental information
8008	419	377	environmental_code	11	Environmental Code, littering
8009	101	83	environmental_code	11	Environmental Code, "concerning nature conservation and species protection"
8010	26	25	environmental_code	11	Environmental Code, "regarding environmental protection and water activities"
8011	40	36	environmental_code	11	Environmental Code, "in the context of chemicals management, etc."
8012	29	26	environmental_code	11	Environmental Code, violation of ban keeping animals
4004	2311	1969	Alcohol_act	12	Violation of the law of sale of alcohol						Alcohol
4040	674	648	drugs	12	Smuggling offences and unlawful importing and exporting (not narcotics)
5002	1554	1345	Alcohol_act	12	The illegal liquor manufacturing
5040	690	614	Alcohol_act	12	Alcohol Act, unlawful manufacture of spirits etc.
5041	1460	1283	Alcohol_act	12	Alcohol Act, unlawful possession and sale of alcoholic beverages
5043	501	480	Alcohol_act	12	Alcohol Act, unlawfully obtaining alcoholic beverages, unlawful handling of beverages
5045	283	268	Alcohol_act	12	Alcohol Act, acquisition and /or possession of unlawfully manufactured spirits or a mash intended for use in the unlawful manufacture of spirits
845	3569	2849	ch_8	13	Theft without breaking and entering, other pick-pocketing, or theft of or from an item carried by a person						Mugging
855	1028	923	ch_8	13	Robbery without firearm, other robbery
877	3377	2172	ch_8	13	Muggings, without firearms, outdoor
878	928	776	ch_8	13	Muggings, without firearms, indoor
879	328	264	ch_8	13	Robberies, with guns, outdoor
885	821	625	ch_8	13	Theft without breaking and entering, bag snatching
9802	757	604	ch_8	13	Consummated burglary of apartment
394	1192	1152	ch_3	14	Negligent assault causing injury or illness, other cases						Danger to another
396	1811	1680	ch_3	14	Causing danger to another, danger caused, other cases
1304	524	449	ch_13	14	Other offences against Chapter 13, public endangerment by causing accident or disaster, sabotage, hijacking etc.
1305	12	11	ch_13	14	Other violations of chapter. 13, devastation endangering the public, sabotage, hijacking, etc.
1606	3627	3020	ch_16	14	Other offences against Chapter 16, rioting, failure to comply with police orders etc.
4018	219	207	environmental_code	14	Crimes against Nature Conservation Act
4019	202	154	environmental_code	14	Violation of the Environmental Protection Act
9001	6693	5866	only_fine	14	Offences resulting in a fine or other offences that have not been included in this list but which are covered by the reporting and suspected offences routine.
805	1723	1133	ch_8	15	Theft of motorised vehicle, attempted car theft						Car/Boat theft
808	354	319	ch_8	15	Theft of non-motorised vehicle, boat
891	988	633	ch_8	15	Theft from a boat
862	620	462	ch_8	16	Robbery, with firearm, bank robbery						Robbery
863	326	271	ch_8	16	Robbery with firearms against post office
864	1279	960	ch_8	16	Robbery with firearms of a shop
866	383	296	ch_8	16	Robbery with firearms of a security van or similar
867	99	93	ch_8	16	Robbery with firearms of a businessman/private person transporting valuables
868	156	130	ch_8	16	Robbery, without firearm, bank robbery
870	1433	1227	ch_8	16	Robbery, without firearm, of a shop
872	98	85	ch_8	16	Robbery, without firearm, of a security van or similar
876	861	640	ch_8	16	Theft in the course of commercial transport (but excluding pick-pocketing)
898	452	387	ch_8	16	Other robbery outdoor with firearms
1403	382	344	ch_14	17	Forgery offences, falsification of a Swedish passport						Migration
1405	1238	1117	ch_14	17	Forgery offences, other ID document
1503	361	353	ch_15	17	Misuse of document relating to Swedish and foreign passport, travel document, alien’s passport, visa and residency permit stamps relating to migration cases
4020	665	566	aliens_act	17	Violation of the Aliens Act
4025	52	51	aliens_act	17	Assisting an alien to enter Sweden illegally
4026	46	42	aliens_act	17	Planning or organising activities that facilitate aliens travelling to Sweden without a passport or the permits required to enter Sweden for the purposes of profit
4027	887	837	aliens_act	17	Other offences against the Aliens Act
1202	1302	1095	ch_12	18	Vandalism, by means of fire (including of a motor vehicle)						Arson
1301	2245	1804	ch_13	18	Arson, aggravated arson
1302	4682	4526	ch_13	18	Reckless endangerment, causing a fire in a way that is not coded as arson etc.
1303	965	929	ch_13	18	Reckless endangerment, other reckless endangerment
415	249	221	ch_4	19	Data trespass						Computer crime
2001	1899	1641	ch_20	19	Misuse of office etc.
5008	64	61	Information_Act	19	Computer hacking
391	48	45	ch_3	20	Negligent homicide in relation to an accident at work						Work environment
393	213	203	ch_3	20	Negligent assault causing injury or illness in connection with an accident at work
395	70	67	ch_3	20	Causing danger to another, danger caused to an employee
4016	489	454	work_environment_act	20	Work Environment Act, “Disregarding injunction or prohibition contained in Work Environment Act”
9002	37	37	only_police_investigation	20	Accident at work not involving the suspicion of a criminal offence, that has led to physical injury or illness
416	23	22	ch_4	21	Human trafficking for sexual purposes						Sexbuyers
609	193	143	ch_6	21	Procuring
4024	577	446	ch_6	21	Purchase of sexual services
4043	68	66	smug	21	Unlawful handling of smuggled goods
303	310	300	ch_3	22	Attempted murder or manslaughter not involving use of firearm against a woman						Murder
308	196	177	ch_3	22	Attempted murder or manslaughter involving use of firearm against a man
310	114	108	ch_3	22	Consummated murder or manslaughter not involving use of firearm against a woman
311	168	162	ch_3	22	Consummated murder or manslaughter not involving use of firearm against a man
312	21	20	ch_3	22	Consummated murder or manslaughter involving use of firearm against a woman
827	238	191	ch_8	23	Theft committed via breaking and entering from a military establishment, military stores						Theft military firearms
831	53	52	ch_8	23	Theft, of firearms, from a military stores (irrespective of location)
832	74	71	ch_8	23	Theft, of firearms, from a military establishment
861	196	176	ch_8	23	Theft without breaking and entering, from a military establishment, military stores
893	108	101	ch_8	24	Robbery without firearm, robbery of a disabled person indoors						Robbery, no firearms
894	2792	2123	ch_8	24	Other robbery outdoor no firearms
895	1194	1084	ch_8	24	Other robbery indoor no firearms
321	405	391	ch_3	25	Murder not in association with suicide, no firearms						Assualt against children
382	91	82	ch_3	25	Aggravated assault indoors against children (0-6 years) acquaintance with the victim
384	113	99	ch_3	25	Aggravated assault indoors against children (7-14 years) acquaintance with the victim
392	176	175	ch_3	25	Negligent homicide in relation to an accident, other cases
849	864	800	ch_8	26	Theft without breaking and entering, from a cinema, theatre, youth premises or other premises used for entertainment or public gatherings						Theft w/o breakinging
888	2697	2335	ch_8	26	Theft without breaking and entering, from a cafe, bakery, restaurant, eating house
5001	204	196	drugs	26	Act on the Control of Narcotics, conducting activities without a permit etc.
3201	56	56	road_traffic_act	27	Operating a boat while under the influence						Maritime crime
3203	21	18	road_traffic_act	27	Other offences against the Maritime Code with a prison term in the sentencing scale
848	1504	1090	ch_8	28	Theft without breaking and entering, from a doctor’s or dentist’s practice, hospital						Theft w/o breaking hospital/church
887	266	229	ch_8	28	Theft of cultural objects, without breaking and entering, from a church, museum, community centre, art gallery, library or archive
301	9	9	ch_3	-
305	19	18	ch_3	-
307	38	35	ch_3	-
309	6	5	ch_3	-
316	1	1	ch_3	-
318	1	1	ch_3	-
322	9	9	ch_3	-
332	1	1	ch_3	-
333	1	1	ch_3	-
351	110	109	ch_3	-
361	109	106	ch_3	-
371	19	19	ch_3	-
372	10	10	ch_3	-
374	51	49	ch_3	-
381	14	12	ch_3	-
383	12	12	ch_3	-
417	3	3	ch_4	-
603	2	2	ch_6	-
621	14	14	ch_6	-
622	157	150	ch_6	-
712	52	50	ch_7	-
809	101	96	ch_8	-
828	1	1	ch_8	-
829	49	48	ch_8	-
834	19	18	ch_8	-
835	40	40	ch_8	-
837	36	35	ch_8	-
838	68	67	ch_8	-
841	179	156	ch_8	-
842	1	1	ch_8	-
844	955	715	ch_8	-
850	161	148	ch_8	-
857	188	176	ch_8	-
865	102	85	ch_8	-
869	107	96	ch_8	-
871	301	278	ch_8	-
873	37	37	ch_8	-
874	126	119	ch_8	-
881	7	7	ch_8	-
882	3	3	ch_8	-
890	140	131	ch_8	-
892	71	70	ch_8	-
896	9	9	ch_8	-
897	27	26	ch_8	-
913	25	14	ch_9	-
928	3	3	ch_9	-
1005	11	11	ch_10	-
1006	29	26	ch_10	-
1008	28	28	ch_10	-
1204	40	39	ch_12	-
1206	51	51	ch_12	-
1306	2	2	ch_13	-
1307	6	6	ch_13	-
1410	30	30	ch_14	-
1601	11	9	ch_16	-
1602	611	516	ch_16	-
1603	197	189	ch_16	-
1608	9	9	ch_16	-
1901	21	21	ch_19	-
2101	1	1	ch_21	-
3003	327	307	road_traffic_act	-
3161	49	33	road_traffic_act	-
4001	23	23	check_Law	-
4012	1036	913	environmental_code	-
4015	1	1	environmental_code	-
4017	1	1	Exchange_act	-
4030	26	26	work_environment_act	-
4042	112	110	drugs	-
5003	5	5	tax_offences	-
5007	12	12	Information_Act	-
5032	98	89	tax_offences	-
5033	12	11	tax_offences	-
5042	5	5	Alcohol_act	-
5044	10	10	Alcohol_act	-
5050	1	1	tax_offences	-
6004	1	1	only_police_investigation	-
7001	1	1	only_police_investigation	-
8013	3	3	environmental_code	-
8014	12	11	environmental_code	-
9803	4	4	ch_8	-
9804	2	2	ch_8	-
